# Supplementary material for: A Quadruplex RT-qPCR for the Detection of Porcine Sapelovirus, Porcine Kobuvirus, Porcine Teschovirus, and Porcine Enterovirus G
Source: Animals (Basel). 2025 Mar 31;15(7):1008. doi: 10.3390/ani15071008 (PMC11987865; doi:10.3390/ani15071008)
Supplement: Supplementary file 1 [file animals-15-01008-s001.zip]

Archive with 1 entries (1 files):
- animals-3477552-supplementary.pdf
